# Supplementary material for: First Detection of Algal Caribbean Ciguatoxin in Amberjack Causing Ciguatera Poisoning in the Canary Islands (Spain)
Source: Toxins (Basel). 2024 Apr 13;16(4):189. doi: 10.3390/toxins16040189 (PMC11054928; doi:10.3390/toxins16040189)
Supplement: Supplementary file 1 [file toxins-16-00189-s001.zip]

Archive with 1 entries (1 files):
- toxins-2935332-supplementary.pdf
